# Supplementary material for: Cellugyrin (Synaptogyrin-2) Regulates Macrophage Phagocytosis of Aggregatibacter actinomycetemcomitans (Aa)
Source: Pathogens. 2026 May 8;15(5):505. doi: 10.3390/pathogens15050505 (PMC13210048; doi:10.3390/pathogens15050505)
Supplement: Supplementary file 1 [file pathogens-15-00505-s001.zip]

Archive with 1 entries (1 files):
- pathogens-4270972-supplementary.tiff
